# Supplementary material for: Distribution of Ki-67 values within HER2 & ER/PgR expression variants of ductal breast cancers as a potential link between IHC features and breast cancer biology
Source: BMC Cancer. 2017 Mar 29;17:231. doi: 10.1186/s12885-017-3212-x (PMC5372302; doi:10.1186/s12885-017-3212-x)
Supplement: Additional file 1: — All data analysed during this study are included in this published article and its supplementary information file: Breast_Cancer_HRV.xls that contains these variables: Tumor size (in cm); ER (0 or 1); PgR (0 or 1); HER2 (0 to 3); HER2_trinary (0, 1+ to 2+, 3+); Ki67% (in %); Tumor_Tyoe (A, B1, B2, 3 N, H);EM_Cluster (1 to 3). (XLS 125 kb) [file 12885_2017_3212_MOESM1_ESM.xls]

## Sheet: Breast_Cancer_Osijek_HRV
Tumor size	ER	PgR	HER2	HER2_trinary	Ki67%	Tumor_Tyoe	EM_Cluster
1.1	1	1	0	0	3	A	1
1.5	1	0	1	1+ to 2+	27	B1	1
1	0	0	1	1+ to 2+	75	TN	3
1.1	1	1	0	0	10	A	1
3	1	1	2	1+ to 2+	17	B1	1
	1	1	1	1+ to 2+	20	B1	1
1.6	1	1	1	1+ to 2+	22	B1	1
1.2	1	1	1	1+ to 2+	5	A	1
1	0	0	3	3+	10	H	1
1.5	1	1	1	1+ to 2+	2	A	1
2.5	1	0	3	3+	48	B2	2
4.5	1	1	0	0	65	B1	2
0.7	1	1	0	0	3	A	1
0.6	1	1	2	1+ to 2+	5	A	1
2	1	1	1	1+ to 2+	4	A	1
2.2	1	1	1	1+ to 2+	44	B1	2
3.3	1	1	0	0	20	B1	1
0.8	1	0	1	1+ to 2+	25	B1	1
1.5	1	1	0	0	10	A	1
2.7	1	1	3	3+	15	B2	1
2.5	1	1	3	3+	2	B2	1
1.6	1	1	1	1+ to 2+	32	B1	2
1	1	1	3	3+	30	B2	2
1	0	0	2	1+ to 2+	60	TN	2
1	1	1	2	1+ to 2+	10	A	1
1.5	1	0	3	3+	45	B2	2
1	1	1	3	3+	11	B2	1
7.5	1	1	0	0	15	B1	1
1	1	1	0	0	75	B1	3
3	1	1	1	1+ to 2+	13	A	1
4.5	1	1	0	0	48	B1	2
1.4	0	0	3	3+	15	H	1
2.7	0	0	3	3+	15.6	H	1
1	1	1	3	3+	56	B2	2
2.5	0	0	1	1+ to 2+	35	TN	2
	1	1	3	3+	49	B2	2
2.3	1	1	1	1+ to 2+	8	A	1
1	1	1	0	0	1	A	1
21	0	0	3	3+	25	H	1
4	0	0	0	0	40	TN	2
2	1	1	0	0	2	A	1
0.7	1	1	0	0	2.5	A	1
0.7	1	1	0	0	1	A	1
6	1	1	0	0	14	A	1
1	1	1	3	3+	14.28	B2	1
1	1	1	0	0	2	A	1
6	0	0	0	0	70	TN	3
2.3	1	1	0	0	70	B1	3
3	1	1	2	1+ to 2+	5	A	1
2.5	1	1	0	0	10	A	1
1.1	1	0	2	1+ to 2+	17	B1	1
1.5	1	1	0	0	7.5	A	1
0.6	1	1	1	1+ to 2+	6	A	1
1.8	0	0	3	3+	12.5	H	1
4	1	1	2	1+ to 2+	22	B1	1
2.2	1	1	3	3+	17.5	B2	1
	0	0	3	3+	70	H	3
9	1	1	3	3+	20	B2	1
1.5	1	0	0	0	7	A	1
2	1	1	0	0	20	B1	1
1.7	1	1	1	1+ to 2+	6	A	1
0.8	0	0	0	0	5	TN	1
3.5	0	0	3	3+	70	H	3
11	0	0	3	3+	38	H	2
2.7	1	1	0	0	3	A	1
4	1	1	0	0	2	A	1
4.3	1	0	1	1+ to 2+	40	B1	2
2	1	1	0	0	10	A	1
1.1	1	1	0	0	5	A	1
2	1	1	1	1+ to 2+	5	A	1
2.5	1	1	0	0	15	B1	1
5.5	0	0	3	3+	42	H	2
	0	0	0	0	80	TN	3
0.8	1	1	3	3+	27	B2	1
1.7	1	1	0	0	40	B1	2
1.5	1	1	2	1+ to 2+	25	B1	1
1.8	1	1	0	0	15	B1	1
	1	1	0	0	5	A	1
0.9	1	0	3	3+	5.5	B2	1
6.5	1	1	1	1+ to 2+	53	B1	2
3	1	1	1	1+ to 2+	30	B1	2
0.6	0	0	1	1+ to 2+	27	TN	1
3	1	1	2	1+ to 2+	10	A	1
1	0	0	3	3+	15	H	1
5	0	0	3	3+	16	H	1
2.5	1	1	0	0	8	A	1
1.5	1	1	0	0	7.5	A	1
6.1	0	0	3	3+	80	H	3
2.5	1	1	3	3+	55	B2	2
4	0	0	0	0	80	TN	3
1	1	1	0	0	10	A	1
4	0	0	3	3+	65	H	2
1.3	1	1	2	1+ to 2+	9.4	A	1
1.5	0	0	1	1+ to 2+	90	TN	3
	0	0	3	3+	35	H	2
5.5	0	0	1	1+ to 2+	50	TN	2
2.4	1	1	3	3+	5	B2	1
1.8	1	1	1	1+ to 2+	5	A	1
2	1	0	3	3+	18	B2	1
2	1	1	1	1+ to 2+	15	B1	1
16	1	0	3	3+	11	B2	1
6	1	0	3	3+	40	B2	2
1.5	0	0	3	3+	45	H	2
1	1	1	1	1+ to 2+	10	A	1
1.3	1	1	0	0	6	A	1
2	1	1	0	0	2	A	1
2.5	1	1	0	0	37	B1	2
2.5	1	1	0	0	3	A	1
0.5	0	0	0	0	20	TN	1
2	1	1	0	0	3	A	1
2	1	1	0	0	40	B1	2
12	1	1	0	0	5	A	1
3.5	1	1	0	0	15	B1	1
2.2	1	0	3	3+	30	B2	2
2.7	0	0	1	1+ to 2+	55	TN	2
2.8	1	1	3	3+	11	B2	1
2	1	1	1	1+ to 2+	31	B1	2
2.8	0	0	0	0	60	TN	2
3.5	1	0	1	1+ to 2+	20	B1	1
2	1	1	1	1+ to 2+	15	B1	1
6	1	1	2	1+ to 2+	6	A	1
1.6	1	1	1	1+ to 2+	16	B1	1
2	1	1	1	1+ to 2+	15	B1	1
1	1	1	0	0	18	B1	1
2.2	1	1	0	0	11.6	A	1
4.8	1	1	3	3+	25	B2	1
1.8	0	0	3	3+	40	H	2
4	0	0	3	3+	29	H	2
3.5	1	0	1	1+ to 2+	25	B1	1
3.2	1	1	0	0	38	B1	2
3	1	1	2	1+ to 2+	5	A	1
0.9	1	1	1	1+ to 2+	2	A	1
5	1	1	0	0	50	B1	2
2.2	0	0	0	0	5	TN	1
3	1	1	3	3+	15	B2	1
6.5	0	0	0	0	65	TN	2
5.5	0	0	3	3+	58	H	2
2.2	1	1	1	1+ to 2+	21	B1	1
6	0	0	3	3+	70	H	3
1	0	0	0	0	20	TN	1
1.8	1	0	3	3+	40	B2	2
1.2	1	1	0	0	30	B1	2
1.7	1	1	3	3+	30	B2	2
8	1	1	0	0	5	A	1
2.6	1	0	1	1+ to 2+	15	B1	1
1.7	1	1	3	3+	30	B2	2
2.5	1	1	2	1+ to 2+	2	B2	1
2.2	1	1	1	1+ to 2+	30	B1	2
1.1	1	1	0	0	13	A	1
3.5	1	1	0	0	4	A	1
2	0	0	0	0	25	TN	1
3.5	1	1	0	0	19	B1	1
1.4	1	0	2	1+ to 2+	40	B1	2
1.7	1	1	0	0	59	B1	2
2.1	1	1	1	1+ to 2+	27	B1	1
8	1	1	0	0	5.5	A	1
3.3	1	1	3	3+	65	B2	2
2.5	1	0	3	3+	25	B2	1
3	0	0	0	0	70	TN	3
0.8	0	0	1	1+ to 2+	31.6	TN	2
1.7	1	1	0	0	13.2	A	1
2.5	1	1	0	0	11	A	1
2.5	1	1	0	0	30	B1	2
4	0	0	3	3+	45	H	2
9.5	1	1	3	3+	87	B2	3
5	1	1	0	0	35	B1	2
1.3	0	0	3	3+	10	H	1
1	1	1	0	0	30	B1	2
	0	0	0	0	80	TN	3
1.2	1	1	1	1+ to 2+	2	A	1
3	1	1	2	1+ to 2+	6	A	1
6	0	0	3	3+	40	H	2
0.7	1	1	1	1+ to 2+	3	A	1
1.1	1	1	0	0	3	A	1
1.3	1	1	0	0	17	B1	1
1.1	1	1	1	1+ to 2+	35	B1	2
2	1	1	2	1+ to 2+	13	A	1
5	1	1	0	0	4	A	1
3	1	1	0	0	30	B1	2
3	1	1	0	0	5	A	1
5	1	1	0	0	25	B1	1
2	0	0	3	3+	45	H	2
2.5	0	0	1	1+ to 2+	60	TN	2
2	1	1	0	0	16	B1	1
0.8	1	1	0	0	40	B1	2
1.8	0	0	3	3+	31	H	2
4	1	1	0	0	20	B1	1
3.7	1	1	0	0	15	B1	1
10	0	0	3	3+	20	H	1
1	1	1	3	3+	20	B2	1
2	1	1	1	1+ to 2+	8	A	1
2.3	1	1	0	0	30	B1	2
3.2	0	0	0	0	75	TN	3
8	1	1	0	0	10	A	1
3	0	0	3	3+	20	H	1
0.7	0	0	0	0	60	TN	2
1.1	1	1	0	0	7	A	1
1.4	1	1	1	1+ to 2+	6	A	1
2	1	1	1	1+ to 2+	5	A	1
	1	0	3	3+	65	B2	2
2.5	1	1	1	1+ to 2+	6	A	1
1.5	1	1	1	1+ to 2+	5	A	1
1.4	1	1	1	1+ to 2+	8	A	1
6.5	1	1	0	0	20	B1	1
2	1	1	3	3+	21	B2	1
2.3	1	1	1	1+ to 2+	33	B1	2
1.5	1	1	1	1+ to 2+	20	B1	1
0.4	1	1	0	0	6	A	1
0.6	1	1	0	0	3	A	1
2	1	0	1	1+ to 2+	10	A	1
2	1	0	3	3+	12.5	B2	1
4	0	0	3	3+	30	H	2
2	1	1	2	1+ to 2+	12	A	1
2	0	0	0	0	20	TN	1
	1	1	0	0	5	A	1
1.5	1	1	0	0	20	B1	1
1.6	1	1	0	0	8	A	1
	1	1	3	3+	23	B2	1
2.8	1	1	0	0	33	B1	2
2.5	1	1	3	3+	52	B2	2
2	0	0	3	3+	37	H	2
2.2	1	1	2	1+ to 2+	10.3	A	1
2	1	0	3	3+	10	B2	1
0.6	1	1	1	1+ to 2+	20	B1	1
1	1	1	0	0	2	A	1
0.9	1	1	0	0	20	B1	1
2.3	1	1	0	0	13	A	1
2	1	1	0	0	25	B1	1
1.5	1	1	1	1+ to 2+	10	A	1
1.8	1	1	2	1+ to 2+	17	B1	1
2.7	1	1	3	3+	40	B2	2
10	1	1	0	0	6	A	1
1.2	1	1	3	3+	7	B2	1
3	0	0	0	0	25	TN	1
2.7	1	1	3	3+	30	B2	2
1.2	1	1	0	0	2	A	1
1.5	1	1	1	1+ to 2+	25	B1	1
1.2	1	0	0	0	5	A	1
1	1	1	3	3+	15	B2	1
2.3	1	1	0	0	10	A	1
1	1	1	1	1+ to 2+	8	A	1
1.8	1	1	1	1+ to 2+	4.6	A	1
0.8	1	1	3	3+	8	B2	1
2.5	1	1	0	0	45	B1	2
1.7	0	0	0	0	30	TN	2
2.5	1	1	3	3+	20	B2	1
2.5	1	1	3	3+	30	B2	2
2	1	1	2	1+ to 2+	19	B1	1
1.2	0	0	1	1+ to 2+	25	TN	1
1.2	1	1	3	3+	20	B2	1
1.5	1	1	0	0	25	B1	1
1.5	0	0	3	3+	12	H	1
1	1	1	1	1+ to 2+	22	B1	1
0.7	1	1	0	0	18	B1	1
1.5	1	1	1	1+ to 2+	6	A	1
1.1	1	1	0	0	4	A	1
2.2	1	1	0	0	12	A	1
1.2	0	0	1	1+ to 2+	30	TN	2
7.5	1	1	1	1+ to 2+	10	A	1
1.5	1	1	0	0	9	A	1
1.1	1	1	0	0	1	A	1
2.6	0	0	0	0	84	TN	3
1	0	0	0	0	45	TN	2
2.2	1	1	3	3+	26	B2	1
1.7	1	1	1	1+ to 2+	40	B1	2
4	0	0	3	3+	35	H	2
5.8	0	0	0	0	81	TN	3
1	0	0	0	0	60	TN	2
2	1	0	2	1+ to 2+	19.5	B1	1
2.5	0	0	3	3+	25	H	1
1.1	1	0	3	3+	55	B2	2
4	1	1	1	1+ to 2+	25	B1	1
2.2	1	1	3	3+	30	B2	2
1.6	1	1	0	0	10	A	1
6	0	0	1	1+ to 2+	80	TN	3
0.9	0	0	3	3+	35	H	2
1	1	1	0	0	18	B1	1
0.6	1	1	0	0	5	A	1
2	0	0	3	3+	10	H	1
10	0	0	3	3+	24	H	1
1.8	1	1	2	1+ to 2+	20	B1	1
2.5	1	1	1	1+ to 2+	17.2	B1	1
1.5	1	1	1	1+ to 2+	4.4	A	1
1.3	1	1	3	3+	10	B2	1
8	1	1	3	3+	35	B2	2
1.3	1	1	3	3+	36	B2	2
1.5	1	1	2	1+ to 2+	25	B1	1
3.2	0	0	0	0	22	TN	1
1	1	1	0	0	5	A	1
4	1	1	3	3+	70	B2	3
2.5	1	1	3	3+	55	B2	2
2	1	1	0	0	10	A	1
3.5	1	1	0	0	5	A	1
1.3	1	1	0	0	22	B1	1
2.6	0	0	1	1+ to 2+	5	TN	1
3.5	1	1	3	3+	50	B2	2
2.5	1	1	0	0	18	B1	1
4.5	1	1	0	0	5	A	1
1.5	1	1	1	1+ to 2+	10	A	1
4	0	0	0	0	95	TN	3
2.8	1	1	0	0	8	A	1
4	1	1	2	1+ to 2+	17	B1	1
1.3	1	1	0	0	4	A	1
1.5	1	1	0	0	5	A	1
1	1	0	3	3+	18	B2	1
3	1	1	0	0	13	A	1
2.2	1	1	0	0	25	B1	1
1.5	1	0	3	3+	11	B2	1
2.3	1	1	3	3+	50	B2	2
2	0	0	0	0	60	TN	2
3.8	1	0	0	0	25	B1	1
5.5	1	1	0	0	40	B1	2
4	1	1	0	0	25	B1	1
3.5	0	0	3	3+	27	H	1
1.2	1	1	1	1+ to 2+	4	A	1
1	1	1	0	0	11	A	1
3	1	1	0	0	10	A	1
4.5	1	1	2	1+ to 2+	35	B1	2
0.9	0	0	0	0	50	TN	2
1	1	1	0	0	7	A	1
2.3	1	0	3	3+	20	B2	1
8.5	0	0	0	0	90	TN	3
3	0	0	0	0	80	TN	3
3	1	1	1	1+ to 2+	50	B1	2
3	0	0	0	0	55	TN	2
1.5	1	1	1	1+ to 2+	15	B1	1
2.6	1	1	1	1+ to 2+	25	B1	1
6	0	0	0	0	80	TN	3
2	1	1	0	0	35	B1	2
2	1	0	3	3+	30	B2	2
3.5	1	1	1	1+ to 2+	15	B1	1
1.5	1	1	0	0	18.3	B1	1
3.7	0	0	0	0	80	TN	3
1.8	1	1	3	3+	5	B2	1
0.3	1	1	0	0	2	A	1
1.2	1	1	0	0	16.9	B1	1
3.2	0	0	0	0	13.5	TN	1
3.5	1	1	3	3+	65	B2	2
0.6	1	1	1	1+ to 2+	12.5	A	1
3.5	0	0	3	3+	12.5	H	1
0.7	1	1	3	3+	27	B2	1
3.4	1	1	0	0	13	A	1
4.5	1	1	3	3+	31	B2	2
2.2	1	1	1	1+ to 2+	31	B1	2
2.7	1	0	0	0	32	B1	2
1.2	0	0	3	3+	54	H	2
7	1	1	1	1+ to 2+	15	B1	1
2.7	1	1	3	3+	31	B2	2
2	1	1	0	0	5	A	1
2	0	0	1	1+ to 2+	25	TN	1
3	1	0	0	0	70	B1	3
3.5	1	1	3	3+	24	B2	1
2	1	1	0	0	12	A	1
13	1	1	0	0	40	B1	2
2	1	1	0	0	10	A	1
3	1	1	1	1+ to 2+	30	B1	2
3.5	1	1	1	1+ to 2+	20	B1	1
0.9	1	0	3	3+	35	B2	2
14	1	1	0	0	20	B1	1
3	1	1	3	3+	40	B2	2
2	1	1	0	0	20	B1	1
4	0	0	3	3+	50	H	2
1.3	1	1	0	0	20	B1	1
2.2	0	0	0	0	55	TN	2
2.2	1	1	1	1+ to 2+	20	B1	1
3	0	0	3	3+	55	H	2
2.5	0	0	3	3+	90	H	3
1.4	1	1	3	3+	26	B2	1
2.5	1	1	3	3+	50	B2	2
1.5	1	1	3	3+	55	B2	2
1.1	0	0	0	0	90	TN	3
2	1	1	1	1+ to 2+	1	A	1
1.5	1	1	1	1+ to 2+	3	A	1
2.3	1	1	0	0	5	A	1
2.5	1	1	1	1+ to 2+	16.9	B1	1
0.7	1	0	3	3+	24	B2	1
0.5	1	0	0	0	13	A	1
0.7	1	1	0	0	1	A	1
1	1	1	1	1+ to 2+	22	B1	1
1.5	1	1	0	0	16	B1	1
0.8	1	1	1	1+ to 2+	15	B1	1
3.5	1	1	1	1+ to 2+	10	A	1
2.7	0	0	0	0	75	TN	3
2.2	1	1	1	1+ to 2+	1	A	1
0.8	1	1	0	0	6	A	1
0.8	1	1	2	1+ to 2+	28	B1	2
4.5	0	0	0	0	25	TN	1
3.5	1	1	0	0	15	B1	1
2.5	1	1	2	1+ to 2+	30	B1	2
1.5	0	0	3	3+	30	H	2
1.2	0	0	3	3+	20	H	1
1.5	1	1	1	1+ to 2+	5	A	1
5	1	1	0	0	80	B1	3
1.2	1	1	0	0	6	A	1
2	1	1	3	3+	5	B2	1
4	1	1	1	1+ to 2+	30	B1	2
6.5	1	1	2	1+ to 2+	4	A	1
1.9	1	1	2	1+ to 2+	30	B1	2
2	1	0	0	0	12.7	A	1
3	1	1	3	3+	25	B2	1
1.8	1	1	0	0	10	A	1
1.5	1	0	3	3+	5	B2	1
3.5	0	0	3	3+	30	H	2
1.8	1	1	0	0	3.5	A	1
1	1	1	2	1+ to 2+	7	B2	1
3.5	0	0	0	0	75	TN	3
2.5	0	0	3	3+	50	H	2
1.5	1	1	0	0	10	A	1
7.5	1	1	1	1+ to 2+	24	B1	1
1.2	1	1	1	1+ to 2+	16	B1	1
2.5	0	0	0	0	90	TN	3
1.3	1	0	1	1+ to 2+	28	B1	2
2	1	1	3	3+	20	B2	1
7	1	1	1	1+ to 2+	20	B1	1
0.6	1	1	3	3+	50	B2	2
2	0	0	3	3+	65	H	2
1.7	0	0	3	3+	25	H	1
1.6	1	1	1	1+ to 2+	24	B1	1
8.5	1	1	3	3+	65	B2	2
2.2	1	1	3	3+	43	B2	2
1.5	0	0	3	3+	30	H	2
1.5	1	1	2	1+ to 2+	6	A	1
1.8	0	0	0	0	70	TN	3
0.4	1	1	3	3+	2	B2	1
1	0	0	0	0	90	TN	3
1.5	0	0	3	3+	35	H	2
2	0	0	0	0	50	TN	2
2	1	1	3	3+	24	B2	1
2.5	1	1	0	0	3.6	A	1
1.8	1	0	1	1+ to 2+	20	B1	1
6	1	0	0	0	40	B1	2
6.2	1	1	0	0	25	B1	1
1.5	1	1	0	0	8	A	1
9	1	1	1	1+ to 2+	22	B1	1
2.5	1	1	1	1+ to 2+	18.5	B1	1
1	1	1	0	0	11	A	1
2	1	1	1	1+ to 2+	7	A	1
2.5	1	1	3	3+	45	B2	2
1.4	1	1	0	0	15	B1	1
1.6	1	1	3	3+	24.4	B2	1
2.2	1	1	1	1+ to 2+	15	B1	1
2	0	0	0	0	80	TN	3
0.6	0	0	3	3+	55	H	2
2.2	0	0	1	1+ to 2+	65	TN	2
2	0	0	0	0	85	TN	3
1.5	1	1	1	1+ to 2+	10	A	1
1.3	0	0	1	1+ to 2+	45	TN	2
1	1	1	0	0	25	B1	1
1.7	1	1	3	3+	17	B2	1
2.4	1	1	0	0	40	B1	2
0.6	1	1	1	1+ to 2+	10	A	1
1.6	1	1	1	1+ to 2+	23	B1	1
1.8	1	1	0	0	5	A	1
1	1	1	3	3+	10	B2	1
3	1	1	3	3+	11	B2	1
0.8	1	1	1	1+ to 2+	5	A	1
5	0	0	0	0	40	TN	2
2.1	1	1	0	0	3	A	1
1.5	1	1	0	0	22	B1	1
3	1	1	1	1+ to 2+	18	B1	1
3.5	1	1	1	1+ to 2+	16	B1	1
2.7	1	1	2	1+ to 2+	20	B1	1
7	0	0	0	0	13.5	TN	1
2.5	1	1	1	1+ to 2+	10	A	1
1.6	0	0	0	0	75	TN	3
1.8	1	1	0	0	2.5	A	1
2.5	0	0	3	3+	35	H	2
1.2	1	1	0	0	5	A	1
2.5	0	0	0	0	80	TN	3
5	0	0	0	0	80	TN	3
4.5	1	1	1	1+ to 2+	5	A	1
2	1	1	1	1+ to 2+	55	B1	2
3.3	1	1	0	0	45	B1	2
1.3	1	1	1	1+ to 2+	25	B1	1
0.8	1	1	0	0	4	A	1
1.8	1	1	3	3+	70	B2	3
7	1	0	3	3+	30	B2	2
2	0	0	1	1+ to 2+	5	TN	1
3	0	0	0	0	60	TN	2
1	1	1	0	0	18	B1	1
2	1	1	0	0	2	A	1
2.6	1	1	2	1+ to 2+	21	B1	1
3	1	1	3	3+	6	B2	1
5	1	1	0	0	20	B1	1
1.4	1	0	1	1+ to 2+	9	A	1
1.7	1	1	0	0	30	B1	2
2	0	0	3	3+	25	H	1
1.5	1	1	0	0	35	B1	2
0.8	1	1	1	1+ to 2+	6	A	1
2.2	1	1	1	1+ to 2+	50	B1	2
2.5	1	1	0	0	3.8	A	1
0.5	1	0	1	1+ to 2+	5	A	1
2	1	1	0	0	25	B1	1
1	1	1	0	0	10	A	1
2.5	0	0	3	3+	40	H	2
2.3	0	0	1	1+ to 2+	30	TN	2
2.7	0	0	3	3+	40	H	2
4	1	1	1	1+ to 2+	13	A	1
3	0	0	0	0	70	TN	3
3.5	1	0	1	1+ to 2+	3	A	1
4.8	1	1	1	1+ to 2+	25	B1	1
1.1	0	0	3	3+	37	H	2
7.5	1	0	1	1+ to 2+	35	B1	2
1	1	1	1	1+ to 2+	10	A	1
3.5	0	0	3	3+	35	H	2
2.7	1	1	0	0	76	B1	3
1.5	0	0	0	0	17	TN	1
2.5	1	1	0	0	25	B1	1
1.5	0	0	3	3+	30	H	2
2.5	1	1	0	0	10	A	1
1.2	0	0	3	3+	80	H	3
3.5	1	1	3	3+	10	B2	1
0.6	1	1	1	1+ to 2+	7	A	1
2	1	1	3	3+	27	B2	1
3.5	0	0	0	0	38	TN	2
0.5	1	1	1	1+ to 2+	11	A	1
4	1	1	0	0	35	B1	2
1.2	1	1	0	0	2.5	A	1
1.7	1	1	1	1+ to 2+	15	B1	1
	1	1	1	1+ to 2+	12	A	1
2.2	1	1	3	3+	7	B2	1
1.5	1	1	3	3+	36	B2	2
2	1	1	0	0	15	B1	1
1.6	0	0	3	3+	40	H	2
1	1	1	2	1+ to 2+	20	B1	1
2	1	1	3	3+	50	B2	2
5	1	1	0	0	10	A	1
1.5	1	1	1	1+ to 2+	19	B1	1
3	1	1	3	3+	33	B2	2
4.5	1	1	3	3+	40	B2	2
2	0	0	1	1+ to 2+	30	TN	2
1.5	1	1	0	0	5	A	1
2.4	0	0	0	0	65	TN	2
1.7	1	1	1	1+ to 2+	45	B1	2
3	1	1	1	1+ to 2+	5	A	1
1	1	1	1	1+ to 2+	3	A	1
7	1	1	3	3+	14	B2	1
	0	0	3	3+	65	H	2
6	0	0	0	0	75	TN	3
2	0	0	0	0	48	TN	2
1.6	1	1	3	3+	18	B2	1
2	1	1	0	0	2	A	1
	1	1	3	3+	15	B2	1
3.2	1	1	1	1+ to 2+	40	B1	2
8	1	1	1	1+ to 2+	28	B1	2
2.3	1	1	1	1+ to 2+	10	A	1
1.8	1	1	0	0	5	A	1
10.5	1	1	1	1+ to 2+	25	B1	1
3	1	1	0	0	34.1	B1	2
1.2	1	1	1	1+ to 2+	9	A	1
4.2	1	1	1	1+ to 2+	20	B1	1
2.2	1	1	3	3+	35	B2	2
	1	1	0	0	45	B1	2
0.8	1	1	1	1+ to 2+	20	B1	1
1.7	1	1	0	0	2	A	1
3	1	1	3	3+	45	B2	2
1.7	1	1	3	3+	25	B2	1
1.5	0	0	1	1+ to 2+	70	TN	3
6.8	1	1	0	0	10	A	1
1.2	1	1	1	1+ to 2+	4	A	1
1.7	1	1	3	3+	20	B2	1
2	1	1	0	0	1	A	1
2.1	1	1	0	0	5	A	1
2.8	0	0	0	0	20	TN	1
2.2	1	1	1	1+ to 2+	14.7	B1	1
1.5	1	1	1	1+ to 2+	2	A	1
3.5	1	0	0	0	60	B1	2
1	0	0	3	3+	14	H	1
2	0	0	2	1+ to 2+	33	TN	2
1.4	0	0	1	1+ to 2+	35	TN	2
2	1	1	1	1+ to 2+	45	B1	2
	1	1	0	0	55	B1	2
2	1	1	0	0	20	B1	1
1	0	0	3	3+	34.6	H	2
2.2	1	1	2	1+ to 2+	7.8	A	1
2.5	1	1	2	1+ to 2+	11.6	A	1
1.2	1	1	0	0	10	A	1
3	0	0	1	1+ to 2+	15	TN	1
4.1	1	1	0	0	22	B1	1
1.6	1	0	0	0	15	B1	1
3	1	1	1	1+ to 2+	35	B1	2
1.5	1	1	3	3+	10	B2	1
1.4	1	1	0	0	5	A	1
0.6	1	1	0	0	11	A	1
2.5	1	1	0	0	3.5	A	1
2	1	1	1	1+ to 2+	20	B1	1
1.5	1	1	3	3+	7	B2	1
1.7	1	1	0	0	5	A	1
1.3	0	0	1	1+ to 2+	5	TN	1
2.8	0	0	0	0	35	TN	2
1.5	1	1	1	1+ to 2+	10	A	1
1.9	1	0	1	1+ to 2+	4	A	1
1.3	1	1	1	1+ to 2+	7	A	1
4	1	1	3	3+	40	B2	2
5	0	0	3	3+	18	H	1
3.5	1	0	3	3+	12	B2	1
0.7	1	1	0	0	5	A	1
0.8	1	1	3	3+	10	B2	1
1.8	1	1	1	1+ to 2+	60	B1	2
1.5	0	0	3	3+	25	H	1
5	0	0	2	1+ to 2+	30	TN	2
2.2	1	1	3	3+	15	B2	1
2.2	1	0	0	0	15	B1	1
2.9	0	0	1	1+ to 2+	85	TN	3
1.7	0	0	3	3+	53	H	2
2.3	1	1	1	1+ to 2+	10	A	1
2.5	0	0	0	0	80	TN	3
3.5	1	1	1	1+ to 2+	5	A	1
1.5	1	1	0	0	1	A	1
4	1	1	1	1+ to 2+	20	B1	1
2.2	1	1	2	1+ to 2+	12	A	1
1.7	0	0	0	0	7	TN	1
2	1	1	1	1+ to 2+	16	B1	1
1.7	1	1	2	1+ to 2+	8	A	1
6	0	0	3	3+	90	H	3
1.2	1	1	0	0	10	A	1
6	1	1	0	0	8	A	1
2.8	1	1	3	3+	22	B2	1
2.5	1	1	2	1+ to 2+	60	B1	2
1.3	1	1	0	0	4	A	1
2	0	0	0	0	30	TN	2
3	1	1	3	3+	7	B2	1
1.5	1	1	0	0	30	B1	2
3.7	1	0	2	1+ to 2+	35	B1	2
2.5	0	0	1	1+ to 2+	50	TN	2
7	0	0	3	3+	70	H	3
2	1	1	1	1+ to 2+	1	A	1
0.7	1	1	1	1+ to 2+	20	B1	1
2.2	1	1	3	3+	25	B2	1
2.2	1	1	1	1+ to 2+	60	B1	2
24	1	0	1	1+ to 2+	35	B1	2
6	1	0	3	3+	40	B2	2
2.5	1	1	1	1+ to 2+	52	B1	2
1.2	0	0	0	0	50	TN	2
1.5	1	1	3	3+	25	B2	1
1	1	1	0	0	10	A	1
1.7	1	1	1	1+ to 2+	1	A	1
1.3	1	1	0	0	11	A	1
3	0	0	3	3+	50	H	2
1.3	1	1	0	0	35	B1	2
1.5	1	1	0	0	15	B1	1
2	1	1	3	3+	8	B2	1
	1	1	0	0	50	B1	2
2.2	1	1	0	0	60	B1	2
1.8	0	0	1	1+ to 2+	95	TN	3
1.5	0	0	0	0	42	TN	2
2.5	0	0	3	3+	25	H	1
2	0	0	1	1+ to 2+	20	TN	1
2.3	1	1	1	1+ to 2+	8	A	1
4	0	0	2	1+ to 2+	70	TN	3
6	0	0	3	3+	54	H	2
0.9	1	0	3	3+	37	B2	2
1.5	1	1	3	3+	15	B2	1
0.7	0	0	1	1+ to 2+	10	TN	1
1.1	1	1	1	1+ to 2+	10	A	1
1	1	1	0	0	33	B1	2
1.7	1	1	1	1+ to 2+	5	A	1
1	0	0	0	0	80	TN	3
2.5	1	1	1	1+ to 2+	20	B1	1
1.5	1	1	0	0	12	A	1
2.1	1	1	0	0	5	A	1
1	0	0	2	1+ to 2+	80	TN	3
5	0	0	3	3+	23	H	1
2	1	1	0	0	15	B1	1
2.2	1	1	1	1+ to 2+	25	B1	1
2	1	1	1	1+ to 2+	20	B1	1
1.5	0	0	0	0	90	TN	3
2.5	0	0	1	1+ to 2+	70	TN	3
2	0	0	0	0	70	TN	3
2	0	0	0	0	80	TN	3
2.2	1	1	1	1+ to 2+	25	B1	1
2	1	1	1	1+ to 2+	4	A	1
12	1	1	0	0	55	B1	2
	1	1	0	0	10	A	1
1	1	1	0	0	5	A	1
1.5	1	1	0	0	7	A	1
3	1	1	0	0	29.7	B1	2
2.2	1	1	0	0	1	A	1
2.5	1	1	2	1+ to 2+	20	B1	1
0.6	1	1	1	1+ to 2+	9	A	1
4	1	1	1	1+ to 2+	32	B1	2
3.2	1	0	0	0	55	B1	2
1.3	1	1	1	1+ to 2+	23	B1	1
2.5	1	1	0	0	11	A	1
5	1	1	0	0	35	B1	2
2.5	1	1	0	0	5.6	A	1
1.9	1	1	0	0	40	B1	2
4	0	0	0	0	50	TN	2
2.5	1	1	1	1+ to 2+	5	A	1
1	0	0	3	3+	28.7	H	2
	0	0	3	3+	50	H	2
0.8	1	1	0	0	9	A	1
5.5	1	1	0	0	30	B1	2
2	1	1	3	3+	25	B2	1
2	1	1	3	3+	15	B2	1
3	1	1	0	0	25	B1	1
2	1	1	3	3+	5	B2	1
1	1	1	1	1+ to 2+	32	B1	2
2	1	1	3	3+	16.6	B2	1
2	1	0	0	0	6	A	1
7	1	1	3	3+	12	B2	1
1.7	1	1	0	0	10	A	1
2	1	1	0	0	30	B1	2
2.5	1	1	1	1+ to 2+	5	A	1
	1	1	0	0	5	A	1
0.6	1	1	0	0	20	B1	1
1.5	1	1	0	0	21	B1	1
5.5	1	1	1	1+ to 2+	10	A	1
1.5	1	1	0	0	15	B1	1
5	0	0	0	0	75	TN	3
1.6	1	1	0	0	15.5	B1	1
1	1	1	0	0	11	A	1
0.8	1	0	0	0	3	A	1
0.8	1	1	1	1+ to 2+	10	A	1
12	1	1	3	3+	14.1	B2	1
2.1	1	1	0	0	9	A	1
1.6	0	0	3	3+	50	H	2
2.6	1	1	2	1+ to 2+	9	A	1
1	1	1	0	0	7.5	A	1
10	0	0	3	3+	8	H	1
2.5	0	0	1	1+ to 2+	13	TN	1
2	1	1	0	0	15	B1	1
0.3	1	0	0	0	2	A	1
1.3	1	1	1	1+ to 2+	28.3	B1	2
1.5	1	1	3	3+	3	B2	1
2.7	0	0	1	1+ to 2+	10	TN	1
2	0	0	0	0	8	TN	1
2.8	1	0	1	1+ to 2+	6	A	1
4	1	1	0	0	5	A	1
1.5	1	1	0	0	1	A	1
1.7	1	1	3	3+	25	B2	1
1.5	1	1	0	0	16	B1	1
1.7	1	1	1	1+ to 2+	3	A	1
2	0	0	3	3+	6	H	1
2.5	1	1	2	1+ to 2+	20	B1	1
3	1	0	1	1+ to 2+	40	B1	2
2	0	0	0	0	80	TN	3
2.5	1	1	0	0	16	B1	1
1.5	1	1	0	0	24	B1	1
1.5	1	1	1	1+ to 2+	20	B1	1
1.1	1	1	1	1+ to 2+	54	B1	2
0.8	1	1	2	1+ to 2+	20	B1	1
1.2	1	1	3	3+	5	B2	1
1.2	1	1	2	1+ to 2+	20	B1	1
1	1	1	1	1+ to 2+	2	A	1
1.5	1	1	0	0	5	A	1
1.5	1	1	3	3+	10	B2	1
0.6	1	1	1	1+ to 2+	6	A	1
1.5	1	1	0	0	10	A	1
1.9	1	0	0	0	16.9	B1	1
1.5	1	1	1	1+ to 2+	7	A	1
2.4	0	0	3	3+	57	H	2
2	1	1	1	1+ to 2+	1	A	1
1.7	1	1	0	0	8	A	1
2.1	1	1	3	3+	53	B2	2
0.8	1	1	3	3+	10	B2	1
2.6	1	1	1	1+ to 2+	10	A	1
2	0	0	0	0	85	TN	3
3.5	1	1	0	0	20	B1	1
3.5	1	1	0	0	3	A	1
2.5	1	1	0	0	20	B1	1
2.5	1	1	1	1+ to 2+	15	B1	1
0.9	0	0	0	0	80	TN	3
1.5	0	0	2	1+ to 2+	27	TN	1
6	0	0	3	3+	48	H	2
1.8	1	1	1	1+ to 2+	35	B1	2
3.5	1	1	3	3+	25	B2	1
2.5	1	1	0	0	2	A	1
1.5	1	1	0	0	25	B1	1
1.2	1	1	0	0	25	B1	1
2.5	1	0	3	3+	14	B2	1
1.3	1	1	0	0	25	B1	1
2.5	1	1	0	0	10	A	1
1	1	1	3	3+	75	B2	3
4	1	1	0	0	30	B1	2
1.5	1	1	0	0	10	A	1
1.7	0	0	3	3+	45	H	2
3	1	1	3	3+	20	B2	1
3.2	1	1	1	1+ to 2+	70	B1	3
2.2	1	1	2	1+ to 2+	39	B1	2
1.5	1	1	1	1+ to 2+	1	A	1
2.3	1	1	2	1+ to 2+	7.3	A	1
2.2	1	1	0	0	17	B1	1
1.5	1	1	3	3+	20	B2	1
2.5	1	1	0	0	19	B1	1
2	0	0	3	3+	8	H	1
1.5	1	0	2	1+ to 2+	10	A	1
2.5	1	1	1	1+ to 2+	2	A	1
3	0	0	3	3+	28	H	2
3	0	0	0	0	75	TN	3
11	1	1	0	0	38	B1	2
3	1	1	1	1+ to 2+	1	A	1
1.5	1	1	1	1+ to 2+	20	B1	1
1.1	1	1	0	0	15	B1	1
10	1	1	0	0	57.5	B1	2
1.8	0	0	1	1+ to 2+	85	TN	3
1.1	1	1	1	1+ to 2+	1	A	1
6	1	1	0	0	55	B1	2
3	1	1	1	1+ to 2+	40	B1	2
1.5	1	1	3	3+	18	B2	1
3.2	0	0	3	3+	41	H	2
6	1	1	3	3+	36	B2	2
3.5	1	1	0	0	16.5	B1	1
2.2	1	1	3	3+	10	B2	1
1.4	1	1	1	1+ to 2+	7	A	1
3	1	0	0	0	30	B1	2
2.5	1	1	3	3+	5	B2	1
2.5	1	1	1	1+ to 2+	50	B1	2
	1	1	0	0	30	B1	2
1.5	1	1	0	0	25	B1	1
1.1	1	1	1	1+ to 2+	35	B1	2
2	1	1	3	3+	5	B2	1
1.5	1	1	2	1+ to 2+	18	B1	1
1.2	1	0	3	3+	30	B2	2
0.7	1	0	0	0	15	B1	1
3.7	0	0	0	0	80	TN	3
1.4	1	1	3	3+	20	B2	1
2	0	0	0	0	46	TN	2
1.5	0	0	2	1+ to 2+	20	TN	1
1.5	1	1	0	0	8	A	1
2.5	1	1	3	3+	54	B2	2
0.8	1	1	1	1+ to 2+	6	A	1
4	1	0	0	0	35	B1	2
8	1	1	0	0	20	B1	1
1	1	1	3	3+	30	B2	2
1.2	1	1	0	0	10	A	1
1	1	1	3	3+	30	B2	2
0.8	1	1	1	1+ to 2+	6	A	1
1.6	0	0	0	0	40	TN	2
1.5	1	1	3	3+	15	B2	1
2	1	1	1	1+ to 2+	40	B1	2
	1	1	3	3+	50	B2	2
3	1	1	0	0	12	A	1
2	0	0	3	3+	20	H	1
	1	1	1	1+ to 2+	6	A	1
6	1	0	0	0	45	B1	2
1.2	1	1	0	0	7	A	1
1.2	1	1	2	1+ to 2+	10	A	1
21	0	0	3	3+	60	H	2
5.5	1	1	0	0	53	B1	2
3.5	0	0	3	3+	24	H	1
2.7	1	1	0	0	14	A	1
3	1	1	0	0	70	B1	3
2.1	0	0	0	0	75	TN	3
1.5	0	0	0	0	50	TN	2
3	0	0	3	3+	38	H	2
	0	0	1	1+ to 2+	55	TN	2
0.9	1	1	3	3+	35	B2	2
3.5	1	1	0	0	20	B1	1
0.7	1	1	0	0	15	B1	1
0.8	1	1	0	0	28	B1	2
1	1	1	1	1+ to 2+	11	A	1
1.3	1	1	0	0	8	A	1
5	1	0	1	1+ to 2+	50	B1	2
3.5	1	1	3	3+	30	B2	2
2.2	0	0	3	3+	50	H	2
1.5	1	1	3	3+	25	B2	1
1.5	1	1	1	1+ to 2+	10	A	1
1.8	1	0	0	0	15	B1	1
3.5	1	1	1	1+ to 2+	9	A	1
1.7	1	1	0	0	3	A	1
1.5	1	1	0	0	18	B1	1
4	1	1	0	0	15	B1	1
5	1	1	0	0	48	B1	2
1	1	0	2	1+ to 2+	24	B1	1
8	1	1	0	0	2	A	1
0.7	1	1	0	0	5	A	1
2.2	1	1	1	1+ to 2+	25	B1	1
	1	1	0	0	6	A	1
1.5	1	1	0	0	6	A	1
3.5	1	1	2	1+ to 2+	20	B1	1
1.5	0	0	1	1+ to 2+	90	TN	3
2	1	1	0	0	5	A	1
2	0	0	0	0	20	TN	1
7	1	1	1	1+ to 2+	45	B1	2
3.5	1	1	1	1+ to 2+	23	B1	1
5	1	1	1	1+ to 2+	65	B1	2
0.7	1	1	0	0	3	A	1
3.1	0	0	3	3+	23	H	1
4.3	0	0	3	3+	53	H	2
2.5	0	0	3	3+	35	H	2
4	1	1	0	0	2	A	1
1.4	1	1	1	1+ to 2+	4	A	1
2	1	1	3	3+	12	B2	1
1.8	1	1	2	1+ to 2+	7	A	1
1.1	1	1	3	3+	1	B2	1
2	1	1	0	0	15	B1	1
1.2	0	0	0	0	43	TN	2
0.7	0	0	0	0	11	TN	1
1	1	1	1	1+ to 2+	10	A	1
1	1	1	0	0	10	A	1
8	1	1	3	3+	22	B2	1
1	1	1	1	1+ to 2+	7	A	1
0.7	1	1	0	0	5	A	1
1.7	1	1	1	1+ to 2+	13.5	A	1
1.2	0	0	0	0	25	TN	1
4	1	1	1	1+ to 2+	4	A	1
	1	1	0	0	9	A	1
	1	1	0	0	1	A	1
1.5	1	1	0	0	12	A	1
2	1	1	1	1+ to 2+	20	B1	1
1	1	1	3	3+	7	B2	1
1	0	0	3	3+	30	H	2
1.7	1	1	0	0	6	A	1
1.9	1	1	0	0	21	B1	1
2.5	1	1	3	3+	30	B2	2
3.2	0	0	0	0	75	TN	3
3.2	1	1	3	3+	10	B2	1
8.5	1	0	3	3+	45	B2	2
7	0	0	3	3+	50	H	2
0.7	1	1	0	0	3	A	1
2.6	1	1	1	1+ to 2+	23	B1	1
2.5	1	1	0	0	14	A	1
1.1	0	0	3	3+	42	H	2
0.7	1	1	0	0	20	B1	1
2.5	1	1	1	1+ to 2+	20	B1	1
7	1	1	0	0	90	B1	3
1.1	1	1	0	0	11.3	A	1
0.8	1	0	3	3+	25	B2	1
3	0	0	0	0	30	TN	2
2	1	1	1	1+ to 2+	15	B1	1
1.7	0	0	3	3+	50	H	2
1.8	1	1	1	1+ to 2+	1	A	1
1.2	1	1	0	0	1	A	1
2	0	0	3	3+	55	H	2
1	1	1	0	0	2	A	1
4	0	0	0	0	60	TN	2
3	1	1	3	3+	18	B2	1
2.5	1	1	2	1+ to 2+	5	A	1
3.5	0	0	0	0	75	TN	3
1.7	1	1	0	0	8	A	1
2.3	1	1	1	1+ to 2+	10	A	1
3.5	1	1	1	1+ to 2+	28	B1	2
1.5	1	1	1	1+ to 2+	10	A	1
2	1	1	2	1+ to 2+	4	A	1
9.5	0	0	3	3+	18	H	1
3	1	1	1	1+ to 2+	10	A	1
2.8	1	1	3	3+	35	B2	2
1.7	1	1	0	0	9	A	1
1.5	0	0	3	3+	20	H	1
2	1	1	3	3+	25	B2	1
2.5	1	1	0	0	10	A	1
1	1	1	0	0	4	A	1
2.5	1	1	0	0	15	B1	1
1	1	1	1	1+ to 2+	5	A	1
1.8	1	1	1	1+ to 2+	22	B1	1
1.1	1	1	3	3+	15	B2	1
3.2	1	1	3	3+	30	B2	2
3.8	0	0	0	0	25	TN	1
2.5	1	1	2	1+ to 2+	29	B1	2
3	1	1	0	0	2	A	1
1	1	1	1	1+ to 2+	6	A	1
4	0	0	2	1+ to 2+	7	TN	1
1.8	0	0	2	1+ to 2+	55	TN	2
2	1	1	1	1+ to 2+	2	A	1
0.5	1	1	1	1+ to 2+	3	A	1
1.5	1	1	1	1+ to 2+	40	B1	2
1.3	1	1	2	1+ to 2+	10	A	1
1	1	1	2	1+ to 2+	50	B1	2
1.8	1	1	3	3+	16.2	B2	1
3	0	0	0	0	9	TN	1
2	1	1	1	1+ to 2+	32	B1	2
2.5	1	1	0	0	10	A	1
6	1	1	0	0	25	B1	1
1.5	1	1	1	1+ to 2+	33	B1	2
1.5	1	1	3	3+	6	B2	1
2	0	0	3	3+	30	H	2
2	1	1	1	1+ to 2+	10	A	1
1	0	0	3	3+	42.8	H	2
1	1	1	1	1+ to 2+	5	A	1
5	0	0	3	3+	20	H	1
4.5	1	1	0	0	20	B1	1
0.9	1	1	2	1+ to 2+	35	B1	2
1.1	1	1	0	0	3	A	1
4	1	1	1	1+ to 2+	18	B1	1
	0	0	3	3+	25	H	1
2.3	1	1	1	1+ to 2+	5	A	1
1.7	1	1	2	1+ to 2+	5.8	A	1
1.8	1	1	1	1+ to 2+	13	A	1
2.5	1	1	3	3+	10	B2	1
13	0	0	0	0	50	TN	2
4.1	1	1	3	3+	20	B2	1
2.1	1	1	1	1+ to 2+	5	A	1
1.3	1	1	1	1+ to 2+	19.3	B1	1
6	0	0	0	0	10	TN	1
1.6	1	1	0	0	50	B1	2
2.2	1	1	2	1+ to 2+	15	B2	1
2.5	1	1	1	1+ to 2+	10	A	1
3.3	1	1	3	3+	11	B2	1
2.5	1	1	0	0	7	A	1
0.9	0	0	3	3+	33	H	2
6.5	1	1	0	0	30	B1	2
3	0	0	0	0	30	TN	2
1.7	1	1	1	1+ to 2+	7	A	1
1.5	1	1	1	1+ to 2+	20	B1	1
2	1	1	3	3+	40	B2	2
1.7	1	1	1	1+ to 2+	45	B1	2
1.5	0	0	1	1+ to 2+	50	TN	2
2	0	0	0	0	12	TN	1
6	1	0	3	3+	35	B2	2
0.5	1	1	1	1+ to 2+	2	A	1
2.5	1	1	3	3+	25	B2	1
1.1	1	1	0	0	11	A	1
3	1	1	1	1+ to 2+	6	A	1
0.7	1	1	3	3+	23	B2	1
1.3	1	1	1	1+ to 2+	20	B1	1
6	1	1	0	0	1	A	1
3.5	1	1	3	3+	25	B2	1
0.9	1	1	0	0	10	A	1
1.4	1	1	0	0	22	B1	1
3.5	0	0	3	3+	48	H	2
3	1	1	0	0	2	A	1
3.5	1	1	1	1+ to 2+	10	A	1
1.4	1	1	0	0	10	A	1
1.8	1	1	1	1+ to 2+	5	A	1
2.5	0	0	0	0	65	TN	2
	1	1	3	3+	8.5	B2	1
2	1	1	1	1+ to 2+	7	A	1
1.1	1	1	0	0	20	B1	1
3.2	0	0	0	0	50	TN	2
1.5	0	0	3	3+	65	H	2
1.2	0	0	3	3+	30	H	2
7	0	0	0	0	35	TN	2
1.3	1	1	2	1+ to 2+	15	B1	1
2	1	1	1	1+ to 2+	5	A	1
0.5	0	0	0	0	30	TN	2
2	1	1	0	0	25	B1	1
4	1	1	0	0	5	A	1
6	1	1	3	3+	35	B2	2
1.1	1	1	0	0	2	A	1
2.5	1	1	0	0	5	A	1
2.3	1	1	0	0	2	A	1
2.5	0	0	3	3+	30	H	2
5	1	1	0	0	20	B1	1
2.7	1	1	0	0	15	B1	1
5	1	1	3	3+	25	B2	1
1	1	1	3	3+	15.5	B2	1
1	1	1	0	0	10	A	1
2.4	1	1	2	1+ to 2+	20	B1	1
1.7	1	1	3	3+	17	B2	1
1.5	0	0	0	0	18	TN	1
1.5	1	1	0	0	27	B1	1
1	1	1	1	1+ to 2+	30	B1	2
3	0	0	3	3+	30	H	2
1	1	1	0	0	4	A	1
3	0	0	3	3+	30	H	2
1.5	0	0	3	3+	53	H	2
6	0	0	2	1+ to 2+	50	TN	2
0.8	1	1	0	0	20	B1	1
2.2	1	1	3	3+	15	B2	1
0.3	0	0	3	3+	13.1	H	1
5	1	1	0	0	32	B1	2
0.8	1	1	1	1+ to 2+	20	B1	1
3.5	1	0	3	3+	16	B2	1
2.5	1	1	2	1+ to 2+	9	A	1
1	1	1	3	3+	20	B2	1
5	1	0	0	0	32	B1	2
1	1	1	1	1+ to 2+	11	A	1
2.5	1	1	0	0	15	B1	1
3.5	1	1	2	1+ to 2+	45	B1	2
3	1	1	3	3+	35	B2	2
4.5	1	1	0	0	33	B1	2
2.5	0	0	0	0	12	TN	1
1	1	1	1	1+ to 2+	13.7	A	1
3.5	0	0	3	3+	22	H	1
1.8	1	1	2	1+ to 2+	30	B1	2
1.3	1	1	1	1+ to 2+	6.7	A	1
1.5	1	1	1	1+ to 2+	30	B1	2
2.2	1	1	0	0	7	A	1
5	1	1	1	1+ to 2+	20	B1	1
1	1	0	0	0	9	A	1
1.5	0	0	3	3+	31	H	2
1.7	1	0	0	0	1	A	1
0.5	1	1	0	0	5	A	1
2	1	1	1	1+ to 2+	10	A	1
5	1	0	3	3+	5	B2	1
1.3	0	0	0	0	40	TN	2
3.7	1	1	0	0	40	B1	2
0.9	1	1	1	1+ to 2+	2	A	1
3	1	1	3	3+	10	B2	1
1	1	1	1	1+ to 2+	31	B1	2
0.8	1	0	0	0	10	A	1
2	1	1	3	3+	13.8	B2	1
5	1	1	1	1+ to 2+	20	B1	1
8	1	1	3	3+	12	B2	1
1.1	1	1	2	1+ to 2+	23	B1	1
2.5	0	0	3	3+	39	H	2
7	0	0	3	3+	5	H	1
3.8	1	1	3	3+	20	B2	1
7.1	0	0	3	3+	50	H	2
1	1	0	1	1+ to 2+	25	B1	1
1	1	1	0	0	5	A	1
5	0	0	1	1+ to 2+	50	TN	2
2.7	1	0	1	1+ to 2+	15	B1	1
2.3	1	1	3	3+	15	B2	1
4.7	1	1	3	3+	57	B2	2
8	1	1	1	1+ to 2+	30	B1	2
1.1	1	1	0	0	2	A	1
1.5	1	1	2	1+ to 2+	15	B1	1
1.7	0	0	1	1+ to 2+	90	TN	3
	1	1	0	0	6	A	1
2	1	0	3	3+	25	B2	1
3	0	0	0	0	15	TN	1
2.5	1	1	2	1+ to 2+	36	B1	2
1.7	0	0	3	3+	75	H	3
2	1	1	0	0	11	A	1
3	1	1	1	1+ to 2+	13	A	1
2.4	1	1	1	1+ to 2+	9.5	A	1
1	1	1	2	1+ to 2+	21	B1	1
1.1	1	1	0	0	3	A	1
3	1	1	3	3+	30	B2	2
2	1	1	0	0	5	A	1
2	1	1	0	0	12.2	A	1
3.5	1	0	3	3+	45	B2	2
1.5	1	0	1	1+ to 2+	20	B1	1
1.8	1	1	1	1+ to 2+	8	A	1
1.5	1	0	1	1+ to 2+	25	B1	1
0.8	1	1	0	0	25	B1	1
0.7	1	1	2	1+ to 2+	5	A	1
0.5	1	1	3	3+	13	B2	1
2.1	0	0	1	1+ to 2+	40	TN	2
2	0	0	0	0	3	TN	1
2	1	1	0	0	1	A	1
1.5	1	1	0	0	8	A	1
2.5	1	1	0	0	22	B1	1
4	0	0	3	3+	25	H	1
2	1	1	2	1+ to 2+	5	A	1
1.7	0	0	3	3+	5	H	1
2	0	0	3	3+	50	H	2
2	1	1	3	3+	20	B2	1
6	0	0	1	1+ to 2+	15	TN	1
3	1	0	1	1+ to 2+	10	A	1
3.7	1	1	3	3+	55	B2	2
1.6	0	0	1	1+ to 2+	50	TN	2
3	1	0	2	1+ to 2+	20	B1	1
4	1	1	0	0	12	A	1
1.5	1	1	1	1+ to 2+	10	A	1
	1	1	1	1+ to 2+	30	B1	2
7.5	1	1	2	1+ to 2+	23	B1	1
10.5	1	1	1	1+ to 2+	24	B1	1
5.5	0	0	0	0	80	TN	3
6	0	0	3	3+	70	H	3
3	1	0	1	1+ to 2+	7.8	A	1
3	1	1	1	1+ to 2+	4	A	1
2.5	1	1	0	0	60	B1	2
2	1	0	1	1+ to 2+	34	B1	2
3	0	0	3	3+	4.5	H	1
2.5	1	1	0	0	25	B1	1
	1	1	2	1+ to 2+	10	A	1
2.4	0	0	1	1+ to 2+	50	TN	2
2.2	1	1	0	0	17	B1	1
3	1	1	3	3+	24	B2	1
2	1	1	3	3+	18.2	B2	1
3	0	0	3	3+	35	H	2
2.5	0	0	3	3+	5	H	1
2.5	0	0	3	3+	50	H	2
3.5	1	1	0	0	65	B1	2
2	0	0	3	3+	29	H	2
1.1	1	1	1	1+ to 2+	1	A	1
18.5	0	0	0	0	70	TN	3
1.1	1	1	2	1+ to 2+	35	B1	2
1.7	1	1	0	0	29	B1	2
2.5	1	1	0	0	35	B1	2
2.5	0	0	3	3+	60	H	2
1.9	1	1	3	3+	3	B2	1
1	1	1	1	1+ to 2+	5.5	A	1
1.9	0	0	1	1+ to 2+	80	TN	3
2.2	1	1	3	3+	33	B2	2
1.1	1	0	1	1+ to 2+	10	A	1
